# Supplementary material for: Phoenics: a novel statistical approach for longitudinal metabolomic pathway analysis
Source: BMC Bioinformatics. 2025 Apr 16;26:105. doi: 10.1186/s12859-025-06118-z (PMC12001596; doi:10.1186/s12859-025-06118-z)
Supplement: Supplementary file 2 — Table S5. Full results of the analysis of antibiotics with phoenicsPCA, phoenicsMFA, and enrichment analysis (xls file). [file 12859_2025_6118_MOESM2_ESM.xls]

## Sheet: MTBLS422_phoenics_phoenicsMFA_e
Pathway	phoenics (Time)	phoenicsMFA (Time)	Enrichment (Time)	phoenics (Treatment)	phoenicsMFA (Treatment)	Enrichment (Treatment)	% of significant metabolites (Time)	% of significant metabolites (Treatment)	Number of quantified metabolites in the pathway
Glycolysis / Gluconeogenesis	0.734465	1	1	0.835505	0.758526	1	0	0	4
Citrate cycle (TCA cycle)	0.322429	1	1	0.835505	0.684929	1	0	0	5
Pentose phosphate pathway	0.587981	1	1	0.212912	0.747059	1	0	0	4
Pentose and glucuronate interconversions	0.0467006	1	0.9407	0.835505	0.755826	1	0.333333	0	6
Fructose and mannose metabolism	0.0878643	1	1	0.835505	0.790273	1	0	0	2
Galactose metabolism	0.479898	1	1	0.918696	0.914555	1	0.166667	0	6
Ascorbate and aldarate metabolism	0.00643642	1	0.93158	0.20856	0.684929	1	0.428571	0	7
Primary bile acid biosynthesis	0.00386408	1	0.93158	0.835505	0.102528	1	0.5	0	2
Oxidative phosphorylation	0.0867399	1	0.93158	0.918696	0.758526	1	0.5	0	4
Arginine biosynthesis	0.035503	1	0.93158	0.855168	0.478095	1	0.375	0	8
Purine metabolism	0.100141	1	1	0.835505	0.436754	1	0.0833333	0	12
Caffeine metabolism	0.0214425	1	0.93158	0.969649	0.903316	1	0.5	0	2
Pyrimidine metabolism	0.0218472	1	0.979058	0.754935	0.280587	1	0.272727	0	11
Alanine, aspartate and glutamate metabolism	0.0120122	1	0.9407	0.835505	0.351693	1	0.333333	0	12
Glycine, serine and threonine metabolism	0.263019	1	1	0.937125	0.903316	1	0.153846	0	13
Cysteine and methionine metabolism	0.00602537	1	0.93158	0.967104	0.903316	1	0.375	0	8
Valine, leucine and isoleucine degradation	4.19719e-05	1	0.237809	0.876439	0.102528	1	0.857143	0	7
Valine, leucine and isoleucine biosynthesis	0.000198107	1	0.93158	0.93214	0.0854845	1	0.375	0	8
Lysine degradation	2.35879e-05	1	0.93158	0.835505	0.16205	1	0.571429	0	7
Arginine and proline metabolism	2.63991e-06	1	0.9407	0.20856	0.180512	1	0.333333	0	15
Histidine metabolism	0.00987949	1	0.670366	0.958008	0.755826	1	0.666667	0	6
Tyrosine metabolism	1.41671e-05	1	0.93158	0.835505	0.102528	1	0.428571	0	7
Phenylalanine metabolism	0.0998371	1	0.93158	0.835505	0.157998	1	0.4	0	10
Tryptophan metabolism	0.0467006	1	0.93158	0.956596	0.903316	1	0.5	0	4
Phenylalanine, tyrosine and tryptophan biosynthesis	0.000126678	1	0.93158	0.835505	0.157998	1	0.666667	0	3
beta-Alanine metabolism	0.000325188	1	0.199118	0.835505	0.00497397	1	0.8	0	10
Taurine and hypotaurine metabolism	9.9795e-06	1	0.670366	0.835505	0.684929	1	0.666667	0	6
Phosphonate and phosphinate metabolism	0.983163	1	1	0.835505	0.722631	1	0	0	3
D-Amino acid metabolism	0.00161947	1	0.93158	0.835505	0.684929	1	0.421053	0	19
Glutathione metabolism	0.000340937	1	1	0.835505	0.190172	1	0.2	0	10
Starch and sucrose metabolism	0.00566039	1	0.9407	0.741861	0.755826	1	0.333333	0	3
Amino sugar and nucleotide sugar metabolism	0.00643642	1	0.93158	0.595824	0.841454	1	0.666667	0	3
Neomycin, kanamycin and gentamicin biosynthesis	0.00602537	1	0.93158	0.67318	0.903316	1	0.666667	0	3
Glycerolipid metabolism	0.0735315	1	0.9407	0.800888	0.755826	1	0.333333	0	3
Inositol phosphate metabolism	0.0261299	1	0.9407	0.835505	0.755826	1	0.333333	0	3
Glycerophospholipid metabolism	0.0144727	1	0.9407	0.20856	0.0543587	1	0.333333	0	3
Pyruvate metabolism	0.534386	1	1	0.835505	0.755826	1	0	0	5
Glyoxylate and dicarboxylate metabolism	0.132824	1	1	0.835505	0.903316	1	0.181818	0	11
Propanoate metabolism	0.0125207	1	0.967582	0.835505	0.440068	1	0.285714	0	7
Butanoate metabolism	0.000165577	1	0.527741	0.835505	0.0490981	1	0.636364	0	11
Thiamine metabolism	0.000248887	1	0.93158	0.800888	0.214717	1	0.5	0	4
Nicotinate and nicotinamide metabolism	0.0349387	1	0.979058	0.835505	0.440068	1	0.272727	0	11
Pantothenate and CoA biosynthesis	0.000320201	1	0.93158	0.835505	0.170865	1	0.5	0	6
Biotin metabolism	0.00251476	1	0.93158	0.20856	0.22414	1	0.5	0	2
Lipoic acid metabolism	0.983163	1	1	0.835505	0.986232	1	0	0	3
Porphyrin metabolism	0.00663264	1	0.9407	0.835505	0.0543587	1	0.333333	0	3
Nitrogen metabolism	0.00300811	1	0.93158	0.835505	0.903316	1	0.5	0	2
Sulfur metabolism	1.50057e-05	1	0.93158	0.835505	0.548358	1	0.4	0	5
Aminoacyl-tRNA biosynthesis	0.000320201	1	0.441609	0.835505	0.102528	1	0.578947	0	19
Drug metabolism - other enzymes	0.0336296	NA	0.93158	0.800888	NA	1	0.5	0	2
ABC transporters	0.000455037	1	0.93158	0.846186	0.0120851	1	0.34375	0	32
cGMP-PKG signaling pathway	0.123596	NA	1	0.800888	NA	1	0	0	2
cAMP signaling pathway	0.000876573	1	0.93158	0.835505	0.485715	1	0.4	0	5
HIF-1 signaling pathway	0.035503	1	0.9407	0.835505	0.747059	1	0.333333	0	3
FoxO signaling pathway	0.00663264	1	0.93158	0.800888	0.768784	1	0.5	0	2
Neuroactive ligand-receptor interaction	2.63991e-06	1	0.527741	0.500455	0.028272	1	0.666667	0	9
Efferocytosis	0.0298464	1	0.93158	0.875831	0.755826	1	0.5	0	8
mTOR signaling pathway	0.0158378	1	0.9407	0.835505	0.102528	1	0.333333	0	3
AMPK signaling pathway	0.0725363	1	0.9407	0.835505	0.684929	1	0.333333	0	3
Longevity regulating pathway	0.0486925	NA	0.93158	0.835505	NA	1	0.5	0	2
Ferroptosis	0.00258069	1	1	0.918696	0.758133	1	0.25	0	4
Thermogenesis	0.0244375	1	0.9407	0.809617	0.358796	1	0.333333	0	3
Synaptic vesicle cycle	0.00022363	1	0.670366	0.835505	0.808953	1	0.75	0	4
Retrograde endocannabinoid signaling	9.9795e-06	1	0.93158	0.800888	0.747059	1	0.666667	0	3
Glutamatergic synapse	0.00300811	1	0.93158	0.835505	0.903316	1	0.5	0	2
GABAergic synapse	0.00309672	1	0.93158	0.835505	0.156774	1	0.5	0	4
Dopaminergic synapse	3.20352e-06	1	0.93158	0.835505	0.102528	1	0.5	0	2
Olfactory transduction	0.123596	NA	1	0.800888	NA	1	0	0	2
Taste transduction	0.00996049	1	0.93158	0.835505	0.399792	1	0.428571	0	7
Insulin secretion	0.086575	1	0.9407	0.835505	0.733729	1	0.333333	0	3
Prolactin signaling pathway	0.000174626	1	0.93158	0.835505	0.434533	1	0.666667	0	3
Thyroid hormone synthesis	0.15065	1	1	0.835505	0.180512	1	0	0	4
Glucagon signaling pathway	0.282999	1	1	0.918696	0.841454	1	0	0	7
Regulation of lipolysis in adipocytes	0.11735	1	1	0.800888	0.903316	1	0	0	2
Renin secretion	0.046717	NA	0.93158	0.835505	NA	1	0.5	0	2
Aldosterone synthesis and secretion	0.0509613	NA	0.9407	0.800888	NA	1	0.333333	0	3
Type II diabetes mellitus	0.107012	1	0.93158	0.835505	0.730346	1	0.5	0	2
Insulin resistance	0.983163	1	1	0.835505	0.747059	1	0	0	3
Alcoholic liver disease	0.10969	1	0.9407	0.67318	0.684929	1	0.333333	0	3
Proximal tubule bicarbonate reclamation	0.00300811	1	0.93158	0.835505	0.903316	1	0.5	0	2
Carbohydrate digestion and absorption	0.000174626	1	1	0.917706	0.399792	1	0.2	0	5
Protein digestion and absorption	0.000560246	1	0.527741	0.871733	0.102528	1	0.5	0	28
Bile secretion	0.0044902	1	0.93158	0.835505	0.102528	1	0.5	0	4
Vitamin digestion and absorption	0.000198107	1	0.670366	0.855168	0.548358	1	1	0	2
Mineral absorption	0.000340937	1	0.670366	0.835505	0.280587	1	0.538462	0	13
Parkinson disease	0.000652568	1	0.93158	0.835505	0.103662	1	0.666667	0	3
Amyotrophic lateral sclerosis	0.000455037	1	0.93158	0.835505	0.384554	1	0.5	0	2
Pathways of neurodegeneration - multiple diseases	0.0314828	1	0.93158	0.835505	0.281693	1	0.5	0	4
Cocaine addiction	9.9795e-06	1	0.670366	0.741861	0.755826	1	1	0	2
Amphetamine addiction	9.9795e-06	1	0.670366	0.741861	0.755826	1	1	0	2
Morphine addiction	0.000352365	1	0.93158	0.20856	0.102528	1	0.5	0	2
Nicotine addiction	9.9795e-06	1	0.670366	0.800888	0.102528	1	1	0	2
Alcoholism	9.9795e-06	1	0.670366	0.741861	0.755826	1	1	0	2
Pertussis	0.0485908	NA	0.93158	0.855168	NA	1	0.5	0	2
Chemical carcinogenesis - reactive oxygen species	0.0452223	1	1	0.835505	0.399792	1	0.25	0	4
Central carbon metabolism in cancer	0.00331227	1	0.93158	0.835505	0.406396	1	0.416667	0	24
Choline metabolism in cancer	0.0322948	1	1	0.0240776	0.0120851	1	0	0	2
Diabetic cardiomyopathy	0.12892	1	1	0.918696	0.214717	1	0.125	0	8
