# Supplementary material for: Phoenics: a novel statistical approach for longitudinal metabolomic pathway analysis
Source: BMC Bioinformatics. 2025 Apr 16;26:105. doi: 10.1186/s12859-025-06118-z (PMC12001596; doi:10.1186/s12859-025-06118-z)
Supplement: Supplementary file 3 — Table S6. Full results of the analysis of irritable bowel syndrome with phoenicsPCA, phoenicsMFA, and enrichment analysis (xls file). [file 12859_2025_6118_MOESM3_ESM.xls]

## Sheet: MTBLS1396_phoenics_phoenicsMFA_
Pathway	phoenicsPCA (Time)	phoenicsMFA (Time)	Enrichment (Time)	phoenicsPCA (Condition)	phoenicsMFA (Condition)	Enrichment (Condition)	% of significant metabolites (Time)	% of significant metabolites (Condition)	Number of quantified metabolites in the pathway
ABC transporters	0.410153	1	1	0.00405466	0.0138157	0.130576	0.0322581	0.290323	31
Alanine, aspartate and glutamate metabolism	0.536468	1	1	0.0183938	0.0538111	0.529624	0	0.25	12
Alcoholic liver disease	0.469687	1	1	0.000961633	0.00819301	0.61822	0	0.333333	3
Alcoholism	0.469687	1	1	0.00176847	0.0061854	0.130576	0	1	2
Aldosterone synthesis and secretion	0.473276	NA	1	0.50849	NA	1	0	0	3
Amino sugar and nucleotide sugar metabolism	0.757162	1	1	0.0183938	0.200658	1	0	0	3
Aminoacyl-tRNA biosynthesis	0.220475	1	1	0.0092028	0.0184223	0.00174326	0	0.5	18
Amphetamine addiction	0.469687	1	1	0.00176847	0.0061854	0.130576	0	1	2
AMPK signaling pathway	0.859564	NA	1	0.138812	NA	1	0	0	3
Amyotrophic lateral sclerosis	0.612656	1	1	0.000961633	0.0061854	0.130576	0	1	2
Arginine and proline metabolism	0.469687	1	1	0.0342303	0.0699999	0.584163	0	0.214286	14
Arginine biosynthesis	0.329755	1	1	0.00967485	0.039646	0.264916	0	0.375	8
Ascorbate and aldarate metabolism	0.974918	1	1	0.0183938	0.219643	0.61822	0	0.222222	9
Autophagy - animal	0.544306	NA	1	0.208955	NA	1	0	0	2
beta-Alanine metabolism	0.544306	1	1	0.106852	0.408235	1	0	0	9
Bile secretion	0.544306	1	1	0.0092028	0.0994792	0.702825	0	0.25	4
Biotin metabolism	0.0654745	1	1	0.00556812	0.0279775	0.529624	0	0.5	2
Butanoate metabolism	0.714169	1	1	0.41344	0.111313	0.702825	0	0.181818	11
Caffeine metabolism	0.0970814	NA	1	0.815641	NA	1	0.5	0	2
cAMP signaling pathway	0.612656	1	1	0.823876	0.0312703	0.788093	0	0.2	5
Carbohydrate digestion and absorption	0.70315	1	1	8.63116e-05	0.000874886	0.000989673	0	1	5
Central carbon metabolism in cancer	0.375056	1	1	0.00595609	0.0134426	0.000603549	0	0.478261	23
Chemical carcinogenesis - reactive oxygen species	0.375056	NA	1	0.430938	NA	1	0.25	0	4
Choline metabolism in cancer	7.05906e-05	NA	1	0.927441	NA	1	0.5	0	2
Citrate cycle (TCA cycle)	0.814505	1	1	0.357371	0.393113	1	0	0	5
Cocaine addiction	0.469687	1	1	0.00176847	0.0061854	0.130576	0	1	2
Cysteine and methionine metabolism	0.278574	1	1	0.00131401	0.00848974	0.264916	0.125	0.375	8
D-Amino acid metabolism	0.469687	1	1	0.00630963	0.054236	0.17077	0	0.315789	19
Diabetic cardiomyopathy	0.545171	1	1	0.0430809	0.0209382	0.898691	0.142857	0.142857	7
Dopaminergic synapse	0.473276	1	1	0.0092028	0.0213704	0.529624	0	0.5	2
Drug metabolism - other enzymes	0.473276	NA	1	0.224075	NA	1	0	0	2
Efferocytosis	0.239407	1	1	0.00289963	0.0171266	0.264916	0	0.375	8
Endocytosis	0.544306	NA	1	0.208955	NA	1	0	0	2
Fatty acid degradation	0.544306	1	1	0.00380367	0.0214568	0.529624	0	0.5	2
Ferroptosis	0.00949178	1	0.37867	0.00176847	0.0398876	0.702825	0.5	0.25	4
FoxO signaling pathway	0.544306	1	1	0.00641265	0.0156117	0.529624	0	0.5	2
Fructose and mannose metabolism	0.393807	1	1	0.021297	0.039646	0.529624	0	0.5	2
GABAergic synapse	0.496688	1	1	0.0167693	0.111232	0.383145	0	0.4	5
Galactose metabolism	0.820701	1	1	0.0937293	0.0402298	0.864338	0	0.166667	6
Glucagon signaling pathway	0.544306	1	1	0.0678129	0.233278	0.898691	0	0.142857	7
Glutamatergic synapse	0.469687	1	1	0.00233302	0.00819301	0.130576	0	1	2
Glutathione metabolism	0.243588	1	1	0.0187747	0.0838128	0.702825	0.0909091	0.181818	11
Glycerolipid metabolism	0.535907	1	1	0.168384	0.444087	1	0	0	3
Glycerophospholipid metabolism	0.0666603	1	1	0.198221	0.057621	1	0.333333	0	3
Glycine, serine and threonine metabolism	0.469687	1	1	0.00679952	0.00819301	0.469315	0	0.272727	11
Glycolysis / Gluconeogenesis	0.375056	1	1	0.00140279	0.00101941	0.264916	0	0.5	4
Glyoxylate and dicarboxylate metabolism	0.473276	1	1	0.000961633	0.0277259	0.241227	0	0.333333	12
HIF-1 signaling pathway	0.755978	1	1	0.0109579	0.0519296	0.702825	0	0.25	4
Histidine metabolism	0.544306	1	1	0.00957843	0.065494	0.898691	0	0.142857	7
Inositol phosphate metabolism	0.829729	1	1	0.00131401	0.00468835	0.213253	0	0.666667	3
Insulin resistance	0.814505	1	1	0.0092028	0.0184911	0.61822	0	0.333333	3
Insulin secretion	0.612656	1	1	0.00630963	0.00919764	0.61822	0	0.333333	3
Lipoic acid metabolism	0.278574	1	1	0.116295	0.193718	0.702825	0	0.25	4
Longevity regulating pathway	0.544306	NA	1	0.304309	NA	1	0	0	2
Lysine degradation	0.473276	1	1	0.00407659	0.0184911	0.61822	0	0.222222	9
Mineral absorption	0.131952	1	1	0.0183938	0.0315144	0.0574192	0	0.461538	13
Mitophagy - animal	0.544306	NA	1	0.208955	NA	1	0	0	2
Morphine addiction	0.553084	1	1	0.407118	0.248165	1	0	0	2
mTOR signaling pathway	0.612656	1	1	0.00658826	0.0213704	0.213253	0	0.666667	3
Neomycin, kanamycin and gentamicin biosynthesis	0.544306	1	1	0.000943721	0.0061854	0.213253	0	0.666667	3
Neuroactive ligand-receptor interaction	0.375056	1	1	0.00679952	0.0184911	0.61822	0	0.222222	9
Nicotinate and nicotinamide metabolism	0.544306	1	1	0.294804	0.345986	0.898691	0	0.142857	7
Nicotine addiction	0.473276	1	1	0.0228578	0.0184911	0.529624	0	0.5	2
Nitrogen metabolism	0.469687	1	1	0.00233302	0.00819301	0.213253	0	0.666667	3
One carbon pool by folate	0.473276	1	1	0.00172521	0.00819301	0.130576	0	0.6	5
Oxidative phosphorylation	0.473276	1	1	0.288522	0.40383	1	0	0	3
Pantothenate and CoA biosynthesis	0.375056	1	1	0.0092028	0.0519296	1	0	0	6
Parkinson disease	0.278574	1	1	0.00795574	0.015664	0.61822	0	0.333333	3
Pathways of neurodegeneration - multiple diseases	0.436935	1	1	0.000943721	0.00819301	0.264916	0	0.5	4
Pentose and glucuronate interconversions	0.992815	1	1	0.188443	0.393113	1	0	0	7
Pentose phosphate pathway	0.375056	1	1	0.520897	0.700957	1	0	0	4
Phenylalanine metabolism	0.612656	1	1	0.0123067	0.225039	1	0.111111	0.111111	9
Phenylalanine, tyrosine and tryptophan biosynthesis	0.469687	1	1	0.0131133	0.0214568	0.61822	0	0.333333	3
Phosphonate and phosphinate metabolism	0.612656	1	1	0.00131401	0.00762201	0.264916	0	0.5	4
Porphyrin metabolism	0.544306	1	1	0.0160895	0.0213704	0.213253	0	0.666667	3
Primary bile acid biosynthesis	0.544306	1	1	0.0252114	0.0838128	0.529624	0	0.5	2
Prolactin signaling pathway	0.375056	1	1	0.000961633	0.00819301	0.213253	0	0.666667	3
Propanoate metabolism	0.473276	1	1	0.000498836	0.0061854	0.114493	0	0.571429	7
Protein digestion and absorption	0.37983	1	1	0.00407659	0.00994627	9.70988e-05	0.037037	0.481481	27
Proximal tubule bicarbonate reclamation	0.469687	1	1	0.0092028	0.0134426	0.213253	0	0.666667	3
Purine metabolism	0.393807	1	1	0.0268581	0.393113	0.76769	0	0.166667	12
Pyrimidine metabolism	0.473276	1	1	0.118845	0.355392	1	0	0.0909091	11
Pyruvate metabolism	0.714182	1	1	0.00358559	0.00994627	0.383145	0	0.4	5
Rap1 signaling pathway	0.544306	NA	1	0.208955	NA	1	0	0	2
Ras signaling pathway	0.544306	NA	1	0.208955	NA	1	0	0	2
Regulation of lipolysis in adipocytes	0.709757	1	1	0.16794	0.130054	1	0	0	2
Renin secretion	0.473276	NA	1	0.171754	NA	1	0	0	2
Retrograde endocannabinoid signaling	0.701436	1	1	0.0148354	0.0208358	0.61822	0	0.333333	3
Shigellosis	0.393807	1	1	0.0224181	0.0443025	0.130576	0	1	2
Starch and sucrose metabolism	0.612656	1	1	0.000269814	0.00101941	0.213253	0	0.666667	3
Sulfur metabolism	0.544306	1	1	8.63116e-05	0.0156117	0.500623	0	0.333333	6
Sulfur relay system	0.273184	1	1	0.0368475	0.111313	0.529624	0	0.5	2
Synaptic vesicle cycle	0.442382	1	1	0.00447605	0.0164631	0.264916	0	0.5	4
Taste transduction	0.544306	1	1	0.00176847	0.00606704	0.529624	0	0.285714	7
Taurine and hypotaurine metabolism	0.473276	1	1	0.00189362	0.00994627	0.22151	0	0.428571	7
Thermogenesis	0.469687	1	1	0.0678129	0.280687	1	0	0	2
Thiamine metabolism	0.375056	1	1	0.0109579	0.0184911	0.264916	0	0.5	4
Thyroid hormone synthesis	0.321373	1	1	0.0315599	0.00848974	0.702825	0.25	0.25	4
Tryptophan metabolism	0.469687	1	1	0.194359	0.458954	1	0	0	2
Type II diabetes mellitus	0.705864	NA	1	0.0441465	NA	1	0	0	2
Tyrosine metabolism	0.278574	1	1	0.000269814	0.700957	0.864338	0	0.166667	6
Valine, leucine and isoleucine biosynthesis	0.375056	1	1	0.0212487	0.0398876	0.264916	0	0.375	8
Valine, leucine and isoleucine degradation	0.393807	1	1	0.0439535	0.0701157	0.529624	0	0.285714	7
Vitamin digestion and absorption	0.612656	1	1	0.523534	0.768648	1	0	0	2
